# Supplementary material for: Diversity and metagenome analysis of a hydrocarbon-degrading bacterial consortium from asphalt lakes located in Wietze, Germany
Source: AMB Express. 2021 Jun 14;11:89. doi: 10.1186/s13568-021-01250-4 (PMC8203775; doi:10.1186/s13568-021-01250-4)
Supplement: Supplementary file 2 — Additional file 2. Table S2: Metagenome-assembled genomes (MAGs) from both the soil and the enrichment metagenomes. [file 13568_2021_1250_MOESM2_ESM.xlsx]

## Sheet: MAGs_classification
user_genome	source metagenome	classification	fastani_reference	fastani_reference_radius	fastani_taxonomy	fastani_ani	fastani_af	closest_placement_reference	closest_placement_taxonomy	closest_placement_ani	closest_placement_af	pplacer_taxonomy	classification_method	note	other_related_references(genome_id,species_name,radius,ANI,AF)	aa_percent	translation_table	red_value	warnings
BEWE_m_45_metabat2.1	soil sample	d__Bacteria;p__Acidobacteriota;c__Acidobacteriae;o__Acidobacteriales;f__Acidobacteriaceae;g__Terracidiphilus;s__	N/A	N/A	N/A	N/A	N/A	GCA_002314435.1	d__Bacteria;p__Acidobacteriota;c__Acidobacteriae;o__Acidobacteriales;f__Acidobacteriaceae;g__Terracidiphilus;s__Terracidiphilus sp002314435	80.06	0.5	d__Bacteria;p__Acidobacteriota;c__Acidobacteriae;o__Acidobacteriales;f__Acidobacteriaceae;g__Terracidiphilus;s__	Placement	taxonomic classification fully defined by topology	GCA_003170825.1, s__Terracidiphilus sp003170825, 95.0, 78.16, 0.32; GCA_003139795.1, s__Terracidiphilus sp003139795, 95.0, 78.03, 0.35; GCA_003138365.1, s__Terracidiphilus sp003138365, 95.0, 77.71, 0.28; GCF_000620725.1, s__Terracidiphilus sp000620725, 95.0, 77.7, 0.28; GCA_003161045.1, s__Terracidiphilus sp003161045, 95.0, 77.69, 0.29; GCA_003171315.1, s__Terracidiphilus sp003171315, 95.0, 77.66…	73.89	11	0.957554	N/A
BEWE_m_45_metabat2.11	soil sample	d__Bacteria;p__Actinobacteriota;c__Actinobacteria;o__Mycobacteriales;f__Mycobacteriaceae;g__Williamsia_A;s__	N/A	N/A	N/A	N/A	N/A	GCF_000964005.1	d__Bacteria;p__Actinobacteriota;c__Actinobacteria;o__Mycobacteriales;f__Mycobacteriaceae;g__Williamsia_A;s__Williamsia_A herbipolensis	80.27	0.72	d__Bacteria;p__Actinobacteriota;c__Actinobacteria;o__Mycobacteriales;f__Mycobacteriaceae;g__;s__	Placement	taxonomic novelty determined using RED	N/A	89.46	11	0.965043	N/A
BEWE_m_45_metabat2.15	soil sample	d__Bacteria;p__Proteobacteria;c__Alphaproteobacteria;o__Acetobacterales;f__Acetobacteraceae;g__Acidocella;s__	N/A	N/A	N/A	N/A	N/A	N/A	N/A	N/A	N/A	d__Bacteria;p__Proteobacteria;c__Alphaproteobacteria;o__Acetobacterales;f__Acetobacteraceae;g__Acidocella;s__	Placement	taxonomic classification fully defined by topology	GCF_000687875.1, s__Acidocella facilis, 95.0, 79.49, 0.53; GCA_003164135.1, s__Acidocella sp003164135, 95.0, 78.89, 0.47; GCF_900129125.1, s__Acidocella aminolytica, 95.0, 78.23, 0.39; GCA_003137135.1, s__Acidocella sp003137135, 95.0, 77.02, 0.26	74.21	11	0.949721	N/A
BEWE_m_45_metabat2.18	soil sample	d__Bacteria;p__Proteobacteria;c__Gammaproteobacteria;o__Steroidobacterales;f__Steroidobacteraceae;g__;s__	N/A	N/A	N/A	N/A	N/A	N/A	N/A	N/A	N/A	d__Bacteria;p__Proteobacteria;c__Gammaproteobacteria;o__Steroidobacterales;f__Steroidobacteraceae;g__;s__	Placement	taxonomic novelty determined using RED	N/A	71.59	11	0.896594	N/A
BEWE_m_45_metabat2.19	soil sample	d__Bacteria;p__Acidobacteriota;c__Acidobacteriae;o__Acidobacteriales;f__Koribacteraceae;g__Koribacter;s__	N/A	N/A	N/A	N/A	N/A	GCA_003151155.1	d__Bacteria;p__Acidobacteriota;c__Acidobacteriae;o__Acidobacteriales;f__Koribacteraceae;g__Koribacter;s__Koribacter sp003151155	89	0.74	d__Bacteria;p__Acidobacteriota;c__Acidobacteriae;o__Acidobacteriales;f__Koribacteraceae;g__Koribacter;s__	Placement	taxonomic classification fully defined by topology	GCF_000014005.1, s__Koribacter versatilis, 95.0, 77.9, 0.3	70.85	11	0.988199	N/A
BEWE_m_45_metabat2.21	soil sample	d__Bacteria;p__Proteobacteria;c__Gammaproteobacteria;o__Xanthomonadales;f__Rhodanobacteraceae;g__Rudaea;s__	N/A	N/A	N/A	N/A	N/A	GCF_000378125.1	d__Bacteria;p__Proteobacteria;c__Gammaproteobacteria;o__Xanthomonadales;f__Rhodanobacteraceae;g__Rudaea;s__Rudaea cellulosilytica	78.03	0.33	d__Bacteria;p__Proteobacteria;c__Gammaproteobacteria;o__Xanthomonadales;f__Rhodanobacteraceae;g__;s__	Placement	taxonomic novelty determined using RED	N/A	68.95	11	0.898946	N/A
BEWE_m_45_metabat2.22	soil sample	d__Bacteria;p__Proteobacteria;c__Gammaproteobacteria;o__UBA5335;f__UBA5335;g__UBA5335;s__	N/A	N/A	N/A	N/A	N/A	GCA_002862435.1	d__Bacteria;p__Proteobacteria;c__Gammaproteobacteria;o__UBA5335;f__UBA5335;g__UBA5335;s__UBA5335 sp002862435	94.1	0.88	d__Bacteria;p__Proteobacteria;c__Gammaproteobacteria;o__UBA5335;f__UBA5335;g__UBA5335;s__	Placement	taxonomic classification fully defined by topology	GCA_002862965.1, s__UBA5335 sp002862965, 95.0, 79.19, 0.49; GCA_002410145.1, s__UBA5335 sp002410145, 95.0, 78.63, 0.5	61.21	11	0.984953	N/A
BEWE_m_45_metabat2.25	soil sample	d__Bacteria;p__Proteobacteria;c__Gammaproteobacteria;o__UBA5335;f__UBA5335;g__;s__	N/A	N/A	N/A	N/A	N/A	N/A	N/A	N/A	N/A	d__Bacteria;p__Proteobacteria;c__Gammaproteobacteria;o__;f__;g__;s__	Placement	taxonomic novelty determined using RED	N/A	94.4	11	0.725327	N/A
BEWE_m_45_metabat2.26	soil sample	d__Bacteria;p__Proteobacteria;c__Gammaproteobacteria;o__Nevskiales;f__Nevskiaceae;g__Solimonas;s__	N/A	N/A	N/A	N/A	N/A	N/A	N/A	N/A	N/A	d__Bacteria;p__Proteobacteria;c__Gammaproteobacteria;o__Nevskiales;f__Nevskiaceae;g__Solimonas;s__	Placement	taxonomic classification fully defined by topology	GCF_000382285.1, s__Solimonas variicoloris, 95.02, 81.33, 0.64; GCF_000474945.1, s__Solimonas soli, 95.0, 81.25, 0.64; GCF_000426685.1, s__Solimonas flava, 95.02, 81.22, 0.66; GCF_900111015.1, s__Solimonas aquatica, 95.0, 79.14, 0.51	65.24	11	0.951101	N/A
BEWE_m_45_metabat2.27	soil sample	d__Bacteria;p__Proteobacteria;c__Gammaproteobacteria;o__Burkholderiales;f__Burkholderiaceae;g__BOG-994;s__	N/A	N/A	N/A	N/A	N/A	N/A	N/A	N/A	N/A	d__Bacteria;p__Proteobacteria;c__Gammaproteobacteria;o__Burkholderiales;f__Burkholderiaceae;g__;s__	Placement	taxonomic novelty determined using RED	N/A	86.96	11	0.891649	N/A
BEWE_m_45_metabat2.28	soil sample	d__Bacteria;p__Caldisericota;c__Caldisericia;o__UBA4822;f__UBA4822;g__UBA4822;s__	N/A	N/A	N/A	N/A	N/A	N/A	N/A	N/A	N/A	d__Bacteria;p__Caldisericota;c__Caldisericia;o__UBA4822;f__UBA4822;g__UBA4822;s__	Placement	taxonomic classification fully defined by topology	GCA_003170535.1, s__UBA4822 sp003170535, 95.0, 78.51, 0.36; GCA_003140815.1, s__UBA4822 sp003140815, 95.0, 78.21, 0.34; GCA_003170795.1, s__UBA4822 sp003170795, 95.0, 78.03, 0.3	73.71	11	0.945646	N/A
BEWE_m_45_metabat2.33	soil sample	d__Bacteria;p__Actinobacteriota;c__Actinobacteria;o__Actinomycetales;f__Actinomycetaceae;g__Pauljensenia;s__	N/A	N/A	N/A	N/A	N/A	N/A	N/A	N/A	N/A	d__Bacteria;p__Actinobacteriota;c__Actinobacteria;o__Actinomycetales;f__Actinomycetaceae;g__Pauljensenia;s__	Placement	taxonomic classification fully defined by topology	GCF_000820725.1, s__Pauljensenia polynesiensis, 95.0, 78.6, 0.37; GCF_900155435.1, s__Pauljensenia provencensis, 95.0, 78.58, 0.41; GCF_000429245.1, s__Pauljensenia georgiae, 95.0, 77.37, 0.15	81.75	11	0.951053	N/A
BEWE_m_45_metabat2.35	soil sample	d__Bacteria;p__Proteobacteria;c__Gammaproteobacteria;o__UBA5335;f__UBA5335;g__;s__	N/A	N/A	N/A	N/A	N/A	N/A	N/A	N/A	N/A	d__Bacteria;p__Proteobacteria;c__Gammaproteobacteria;o__;f__;g__;s__	Placement	taxonomic novelty determined using RED	N/A	87.62	11	0.725827	N/A
BEWE_m_45_metabat2.41	soil sample	d__Bacteria;p__Proteobacteria;c__Alphaproteobacteria;o__Acetobacterales;f__Acetobacteraceae;g__;s__	N/A	N/A	N/A	N/A	N/A	N/A	N/A	N/A	N/A	d__Bacteria;p__Proteobacteria;c__Alphaproteobacteria;o__Acetobacterales;f__Acetobacteraceae;g__;s__	Placement	taxonomic novelty determined using RED	N/A	66.59	11	0.851003	N/A
BEWE_m_45_metabat2.6	soil sample	d__Bacteria;p__Proteobacteria;c__Gammaproteobacteria;o__Burkholderiales;f__Burkholderiaceae;g__Caballeronia;s__	N/A	N/A	N/A	N/A	N/A	N/A	N/A	N/A	N/A	d__Bacteria;p__Proteobacteria;c__Gammaproteobacteria;o__Burkholderiales;f__Burkholderiaceae;g__Caballeronia;s__	Placement	taxonomic classification fully defined by topology	GCF_002220365.1, s__Caballeronia sordidicola_C, 95.0, 89.0, 0.84; GCF_000729995.1, s__Caballeronia sordidicola_A, 95.0, 88.99, 0.85; GCA_001190015.1, s__Caballeronia crenata, 95.0, 88.45, 0.74; GCF_001544555.2, s__Caballeronia udeis, 95.0, 88.14, 0.79; GCF_001028175.1, s__Caballeronia mineralivorans, 95.0, 86.51, 0.72; GCF_001557535.1, s__Caballeronia sp001557535, 95.0, 83.75, 0.55; GCF_001424345…	93.91	11	0.99631	N/A
BEWE_m_46_metabat2.2	enrichment culture	d__Bacteria;p__Proteobacteria;c__Alphaproteobacteria;o__Acetobacterales;f__Acetobacteraceae;g__Acidocella;s__	N/A	N/A	N/A	N/A	N/A	GCF_900129125.1	d__Bacteria;p__Proteobacteria;c__Alphaproteobacteria;o__Acetobacterales;f__Acetobacteraceae;g__Acidocella;s__Acidocella aminolytica	82.29	0.6	d__Bacteria;p__Proteobacteria;c__Alphaproteobacteria;o__Acetobacterales;f__Acetobacteraceae;g__Acidocella;s__	Placement	taxonomic classification fully defined by topology	GCF_000687875.1, s__Acidocella facilis, 95.0, 82.77, 0.66; GCA_003164135.1, s__Acidocella sp003164135, 95.0, 78.25, 0.3; GCA_003137135.1, s__Acidocella sp003137135, 95.0, 76.79, 0.2	82.02	11	0.984392	N/A
BEWE_m_46_metabat2.4	enrichment culture	d__Bacteria;p__Acidobacteriota;c__Acidobacteriae;o__Acidobacteriales;f__Acidobacteriaceae;g__Acidobacterium;s__	N/A	N/A	N/A	N/A	N/A	GCF_000022565.1	d__Bacteria;p__Acidobacteriota;c__Acidobacteriae;o__Acidobacteriales;f__Acidobacteriaceae;g__Acidobacterium;s__Acidobacterium capsulatum	85.13	0.76	d__Bacteria;p__Acidobacteriota;c__Acidobacteriae;o__Acidobacteriales;f__Acidobacteriaceae;g__;s__	Placement	taxonomic novelty determined using RED	N/A	97.02	11	0.977494	N/A
BEWE_m_46_metabat2.5	enrichment culture	d__Bacteria;p__Proteobacteria;c__Alphaproteobacteria;o__Acetobacterales;f__Acetobacteraceae;g__Acidocella;s__	N/A	N/A	N/A	N/A	N/A	N/A	N/A	N/A	N/A	d__Bacteria;p__Proteobacteria;c__Alphaproteobacteria;o__Acetobacterales;f__Acetobacteraceae;g__Acidocella;s__	Placement	taxonomic classification fully defined by topology	GCF_000687875.1, s__Acidocella facilis, 95.0, 80.85, 0.58; GCF_900129125.1, s__Acidocella aminolytica, 95.0, 78.79, 0.44; GCA_003164135.1, s__Acidocella sp003164135, 95.0, 77.69, 0.33; GCA_003137135.1, s__Acidocella sp003137135, 95.0, 76.51, 0.24	96.83	11	0.966596	N/A
